# Supplementary material for: Toward Comprehensive Assessment of Beliefs and Attitudes Related to Physical Activity in Young Adults: Pilot Study
Source: JMIR Form Res. 2025 Oct 16;9:e69094. doi: 10.2196/69094 (PMC12576300; doi:10.2196/69094)
Supplement: Multimedia Appendix 6 [file formative_v9i1e69094_app6.xlsx]

## Sheet: Sheet 1 Positive Consequences
	1	2	3	4	5	6	7	8	9	10	11	12	13	14	15	16	17	18	19	20	21	22	23	24	25	26	27
1. Feelings like you have accomplished something	--
2. Better physical health	0.510677	--
3. Better mental health	0.511894	0.652522	--
4. Better appearance	0.447514	0.620852	0.542858	--
5. Better sleep	0.393815	0.497624	0.567454	0.519387	--
6. Feeling good	0.588002	0.569599	0.703262	0.502916	0.62452	--
7. More energy	0.484637	0.559198	0.606712	0.487275	0.524857	0.653672	--
8. Better mood	0.527632	0.515318	0.688833	0.441859	0.561215	0.718575	0.689673	--
9. Better overall health	0.532297	0.72841	0.662492	0.600519	0.54186	0.633416	0.623082	0.62789	--
10. Decreasing stress	0.501032	0.483965	0.70953	0.41515	0.561207	0.680067	0.579676	0.721164	0.614423	--
11. Maintaining health	0.447891	0.617412	0.559831	0.510781	0.563205	0.563733	0.496737	0.552036	0.746774	0.582523	--
12. Better focus	0.401372	0.473016	0.594359	0.468342	0.597442	0.578575	0.580312	0.553698	0.556131	0.648173	0.592924	--
13. Less health worries	0.329848	0.504933	0.416093	0.496751	0.533069	0.472073	0.510398	0.447874	0.589604	0.465311	0.639716	0.651196	--
14. An increase in physical strength	0.474845	0.632031	0.489408	0.643682	0.458196	0.528629	0.489924	0.440543	0.663314	0.412404	0.557695	0.511517	0.54467	--
15. Preventing health problems	0.381226	0.576902	0.464329	0.496058	0.512488	0.46052	0.446335	0.417203	0.620921	0.4397	0.640003	0.589626	0.703733	0.606613	--
16. Better self-esteem	0.515082	0.586041	0.56946	0.652443	0.50634	0.57715	0.521953	0.55211	0.636195	0.522183	0.561739	0.524904	0.554075	0.578718	0.58388	--
17. Self-satisfaction	0.513144	0.510453	0.564268	0.550784	0.49744	0.599293	0.500204	0.579933	0.561234	0.566419	0.499843	0.501966	0.446067	0.494284	0.480157	0.759007	--
18. Resting from school/work	0.3441	0.294958	0.465564	0.297754	0.443829	0.499101	0.454988	0.559665	0.367875	0.535894	0.359485	0.528897	0.393164	0.301665	0.297113	0.393595	0.451837	--
19. Staying in shape	0.469477	0.653955	0.492721	0.639309	0.489827	0.505304	0.471225	0.496334	0.6116	0.479425	0.604668	0.526147	0.52503	0.648481	0.534302	0.604471	0.573326	0.444237	--
20. Preventing weight gain	0.305455	0.364239	0.283256	0.467671	0.354769	0.279193	0.271549	0.277193	0.317287	0.271692	0.339992	0.34518	0.306352	0.3382	0.379856	0.338041	0.303823	0.29674	0.515214	--
21. Weight gain (e.g., muscle mass)	0.253814	0.26702	0.222903	0.371236	0.259238	0.289423	0.255092	0.257651	0.276482	0.235337	0.217986	0.237262	0.251584	0.449889	0.263291	0.295987	0.26082	0.173069	0.363456	0.128604	--
22. Stable weight	0.283885	0.362802	0.225668	0.349469	0.267848	0.249398	0.246728	0.299386	0.344081	0.277649	0.366622	0.292307	0.308074	0.351715	0.331976	0.31324	0.307419	0.261393	0.418052	0.466066	0.0425556	--
23. Peace of mind	0.500231	0.517175	0.643664	0.500972	0.580383	0.680388	0.588536	0.745737	0.573579	0.694922	0.558414	0.57791	0.499934	0.452755	0.51464	0.634468	0.659793	0.557838	0.53967	0.364277	0.226655	0.405416	--
24. Feeling better	0.533101	0.563763	0.714025	0.530778	0.635987	0.731073	0.623047	0.78981	0.62626	0.704165	0.572516	0.584181	0.495931	0.516428	0.513792	0.653964	0.660074	0.554293	0.568741	0.308998	0.27203	0.314498	0.837359	--
25. Better posture	0.403446	0.47921	0.482917	0.536519	0.517377	0.491241	0.488626	0.486356	0.497778	0.437017	0.444735	0.529157	0.480705	0.590801	0.543584	0.573025	0.511895	0.392313	0.497333	0.280293	0.3422	0.267809	0.545851	0.568663	--
26. Longer lifespan	0.337771	0.490603	0.393186	0.483036	0.446948	0.418378	0.424146	0.427698	0.528477	0.382394	0.508426	0.520304	0.553713	0.510749	0.599353	0.526241	0.476271	0.325608	0.504588	0.370866	0.311063	0.328129	0.453072	0.464006	0.59707	--
27. Greater work capacity	0.484005	0.529145	0.551929	0.535693	0.497266	0.577156	0.571016	0.559114	0.586352	0.561871	0.537257	0.658659	0.594708	0.58024	0.57349	0.610324	0.575227	0.487976	0.580114	0.372251	0.312242	0.341683	0.60516	0.603759	0.595458	0.667948	--
Correlations are significant when r is higher than 0.093 (p = < .0.05)

## Sheet: Sheet 2 Neg&Pos Consequences
	1	2	3	4	5	6	7	8	9	10	11	12	13	14	15	16	17	18	19	20	21	22	23	24	25	26	27	28	29	30	31	32	33	34	35
1. Injury/injuries	--
2. Less time for other activities (e.g., work, school, other obligations)	0.125573	--
3. Feeling tired	0.235979	0.415452	--
4. Sweating	0.17707	0.0754001	0.146953	--
5. Feeling uncomfortable	0.171002	0.285938	0.41474	0.264838	--
6. Feeling pain (not a normal "painful" feeling of muscle tension/pain)	0.407931	0.16151	0.253434	0.127873	0.40442	--
7. Feeling exhausted	0.214059	0.35449	0.56814	0.252978	0.58619	0.410711	--
8. Muscle pain	0.342315	0.18095	0.356884	0.328611	0.362898	0.397303	0.419443	--
9. Feelings like you have accomplished something	0.000408732	-0.0897191	-0.134233	0.126159	-0.181555	-0.0841807	-0.105309	0.0853014	--
10. Better physical health	-0.0994846	-0.120931	-0.224025	0.177897	-0.211588	-0.221825	-0.176881	-0.000228933	0.510677	--
11. Better mental health	-0.16107	-0.121746	-0.287571	0.0508059	-0.310508	-0.266607	-0.288194	-0.127146	0.511894	0.652522	--
12. Better appearance	-0.0544893	-0.0935296	-0.169378	0.0875685	-0.146307	-0.124179	-0.0911472	0.10022	0.447514	0.620852	0.542858	--
13. Better sleep	-0.148043	-0.161964	-0.144518	0.0961693	-0.156029	-0.148619	-0.201283	-0.0630111	0.393815	0.497624	0.567454	0.519387	--
14. Feeling good	-0.112192	-0.1491	-0.262581	0.0922558	-0.333097	-0.268669	-0.329086	-0.0562709	0.588002	0.569599	0.703262	0.502916	0.62452	--
15. More energy	-0.131443	-0.179685	-0.357762	0.0432075	-0.314361	-0.234382	-0.385288	-0.127256	0.484637	0.559198	0.606712	0.487275	0.524857	0.653672	--
16. Better mood	-0.103026	-0.179431	-0.27548	0.0273222	-0.324187	-0.204351	-0.354465	-0.133365	0.527632	0.515318	0.688833	0.441859	0.561215	0.718575	0.689673	--
17. Better overall health	-0.125973	-0.0789416	-0.183709	0.0717765	-0.231924	-0.277137	-0.201137	-0.0176023	0.532297	0.72841	0.662492	0.600519	0.54186	0.633416	0.623082	0.62789	--
18. Decreasing stress	-0.112161	-0.141733	-0.247271	0.0127306	-0.297646	-0.216253	-0.306189	-0.127481	0.501032	0.483965	0.70953	0.41515	0.561207	0.680067	0.579676	0.721164	0.614423	--
19. Maintaining health	-0.199397	-0.128704	-0.164279	0.0621115	-0.186748	-0.289439	-0.197599	-0.0580549	0.447891	0.617412	0.559831	0.510781	0.563205	0.563733	0.496737	0.552036	0.746774	0.582523	--
20. Better focus	-0.176824	-0.162171	-0.247899	-0.0151057	-0.24788	-0.255535	-0.267624	-0.155424	0.401372	0.473016	0.594359	0.468342	0.597442	0.578575	0.580312	0.553698	0.556131	0.648173	0.592924	--
21. Less health worries	-0.253901	-0.147849	-0.189091	0.0202149	-0.140748	-0.308261	-0.193062	-0.133749	0.329848	0.504933	0.416093	0.496751	0.533069	0.472073	0.510398	0.447874	0.589604	0.465311	0.639716	0.651196	--
22. An increase in physical strength	-0.0716847	-0.0518807	-0.0872792	0.22243	-0.137805	-0.150554	-0.0852465	0.150238	0.474845	0.632031	0.489408	0.643682	0.458196	0.528629	0.489924	0.440543	0.663314	0.412404	0.557695	0.511517	0.54467	--
23. Preventing health problems	-0.180316	-0.0683653	-0.136347	0.0868556	-0.0717499	-0.260211	-0.116235	-0.025665	0.381226	0.576902	0.464329	0.496058	0.512488	0.46052	0.446335	0.417203	0.620921	0.4397	0.640003	0.589626	0.703733	0.606613	--
24. Better self-esteem	-0.0776974	-0.145027	-0.212506	0.0541151	-0.196445	-0.199327	-0.194026	-0.0175927	0.515082	0.586041	0.56946	0.652443	0.50634	0.57715	0.521953	0.55211	0.636195	0.522183	0.561739	0.524904	0.554075	0.578718	0.58388	--
25. Self-satisfaction	-0.125062	-0.0703095	-0.167236	0.104515	-0.157272	-0.128437	-0.169302	-0.00103194	0.513144	0.510453	0.564268	0.550784	0.49744	0.599293	0.500204	0.579933	0.561234	0.566419	0.499843	0.501966	0.446067	0.494284	0.480157	0.759007	--
26. Resting from school/work	-0.109488	-0.08017	-0.233536	0.00193244	-0.282384	-0.183523	-0.336989	-0.131884	0.3441	0.294958	0.465564	0.297754	0.443829	0.499101	0.454988	0.559665	0.367875	0.535894	0.359485	0.528897	0.393164	0.301665	0.297113	0.393595	0.451837	--
27. Staying in shape	-0.122796	-0.0680167	-0.117589	0.140139	-0.207046	-0.166908	-0.18156	0.0329139	0.469477	0.653955	0.492721	0.639309	0.489827	0.505304	0.471225	0.496334	0.6116	0.479425	0.604668	0.526147	0.52503	0.648481	0.534302	0.604471	0.573326	0.444237	--
28. Preventing weight gain	-0.0632441	-0.0672425	-0.0708029	0.111981	-0.00628769	-0.0360742	-0.0465538	0.0962928	0.305455	0.364239	0.283256	0.467671	0.354769	0.279193	0.271549	0.277193	0.317287	0.271692	0.339992	0.34518	0.306352	0.3382	0.379856	0.338041	0.303823	0.29674	0.515214	--
29. Weight gain (e.g., muscle mass)	0.0717286	0.0811288	0.0512455	0.141428	0.00543937	0.0468052	0.0642934	0.241731	0.253814	0.26702	0.222903	0.371236	0.259238	0.289423	0.255092	0.257651	0.276482	0.235337	0.217986	0.237262	0.251584	0.449889	0.263291	0.295987	0.26082	0.173069	0.363456	0.128604	--
30. Stable weight	-0.0780134	-0.089806	-0.0533027	0.0647901	-0.0792683	-0.0602289	-0.113326	-0.00239006	0.283885	0.362802	0.225668	0.349469	0.267848	0.249398	0.246728	0.299386	0.344081	0.277649	0.366622	0.292307	0.308074	0.351715	0.331976	0.31324	0.307419	0.261393	0.418052	0.466066	0.0425556	--
31. Peace of mind	-0.150002	-0.163511	-0.267753	0.0188768	-0.290026	-0.242578	-0.293017	-0.122394	0.500231	0.517175	0.643664	0.500972	0.580383	0.680388	0.588536	0.745737	0.573579	0.694922	0.558414	0.57791	0.499934	0.452755	0.51464	0.634468	0.659793	0.557838	0.53967	0.364277	0.226655	0.405416	--
32. Feeling better	-0.135827	-0.17821	-0.260507	0.0771346	-0.297967	-0.226353	-0.29482	-0.111156	0.533101	0.563763	0.714025	0.530778	0.635987	0.731073	0.623047	0.78981	0.62626	0.704165	0.572516	0.584181	0.495931	0.516428	0.513792	0.653964	0.660074	0.554293	0.568741	0.308998	0.27203	0.314498	0.837359	--
33. Better posture	-0.0938025	-0.0905174	-0.166409	0.0588974	-0.144287	-0.108149	-0.205923	-0.00681653	0.403446	0.47921	0.482917	0.536519	0.517377	0.491241	0.488626	0.486356	0.497778	0.437017	0.444735	0.529157	0.480705	0.590801	0.543584	0.573025	0.511895	0.392313	0.497333	0.280293	0.3422	0.267809	0.545851	0.568663	--
34. Longer lifespan	-0.134195	-0.0328603	-0.0767011	0.0970985	-0.100283	-0.193049	-0.117511	-0.000990231	0.337771	0.490603	0.393186	0.483036	0.446948	0.418378	0.424146	0.427698	0.528477	0.382394	0.508426	0.520304	0.553713	0.510749	0.599353	0.526241	0.476271	0.325608	0.504588	0.370866	0.311063	0.328129	0.453072	0.464006	0.59707	--
35. Greater work capacity	-0.150582	-0.145445	-0.23449	0.0444281	-0.281431	-0.218293	-0.233509	-0.0604484	0.484005	0.529145	0.551929	0.535693	0.497266	0.577156	0.571016	0.559114	0.586352	0.561871	0.537257	0.658659	0.594708	0.58024	0.57349	0.610324	0.575227	0.487976	0.580114	0.372251	0.312242	0.341683	0.60516	0.603759	0.595458	0.667948	--
Correlations with absolute value higher than 0.093 are significant at 0.05 level.
-0.385288
0.241731	0.0717286	0.0811288	0.0512455	0.22243	0.00543937	0.0468052	0.0642934	0.241731
-0.117674

## Sheet: Sheet3 Concise
	Table S1
	Correlations between perceived negative consequences of PA (below diagonal) and between acceptance of negative consequences of PA (above diagonal)
		1	2	3	4	5	6	7	8
	1. Injury/injuries		.22**	.25**	.17**	.19**	.40**	.22**	.27**
	2. Less time for other activities (e.g., work, school, other obligations)	.13**		.45**	.29**	.27**	.16**	.27**	.30**
	3. Feeling tired	.24**	.42**		.46**	.40**	.23**	.49**	.36**
	4. Sweating	.18**	0.08	.15**		.49**	.12*	.23**	.45**
	5. Feeling uncomfortable	.17**	.29**	.42**	.27**		.37**	0.37	.36**
	6. Feeling pain (not a normal "painful" feeling of muscle tension/pain)	.41**	.16**	.25**	.13**	.40**		.41**	.25**
	7. Feeling exhausted	.21**	.35**	.57**	.25**	.59**	.41**		.34**
	8. Muscle pain	.34**	.18**	.36**	.33**	.36**	.40**	.42**
	Note. 1 = injury/injuries; 2= less time for other activities (e.g., work, school, other obligations); 3 = feeling tired; 4 = sweating; 5 = feeling uncomfortable; 6 = feeling pain (not a normal "painful" feeling of muscle tension/pain); 7 = feeling exhausted; 8 = muscle pain. * = p < .0.05; ** = p < 0.01.
